# Supplementary material for: Survey data on supply chain improvement and operational competency of oil and gas firms in Nigeria
Source: Data Brief. 2018 Sep 1;20:1073–8. doi: 10.1016/j.dib.2018.08.150 (PMC6140360; doi:10.1016/j.dib.2018.08.150)
Supplement: Supplementary file 1 — Supplementary material [file mmc1.zip]

Archive with 1 entries (1 files):
- CSR Complete.sav
